# Supplementary material for: TCF7L1 Regulates LGR5 Expression in Colorectal Cancer Cells
Source: Genes (Basel). 2023 Feb 14;14(2):481. doi: 10.3390/genes14020481 (PMC9956233; doi:10.3390/genes14020481)
Supplement: Supplementary file 1 [file genes-14-00481-s001.zip]

Archive with 1 entries (1 files):
- genes-2145120-supplementary.pdf
